# Supplementary material for: Endometriosis Susceptibility to Dapsone-Hydroxylamine-Induced Alterations Can Be Prevented by Licorice Intake: In Vivo and In Vitro Study
Source: Int J Mol Sci. 2021 Aug 6;22(16):8476. doi: 10.3390/ijms22168476 (PMC8395227; doi:10.3390/ijms22168476)
Supplement: Supplementary file 1 [file ijms-22-08476-s001.zip]

Archive with 1 entries (1 files):
- ijms-1301256-supplementary.pdf
